# Supplementary material for: Identification of Ice Plant (Mesembryanthemum crystallinum L.) MicroRNAs Using RNA-Seq and Their Putative Roles in High Salinity Responses in Seedlings
Source: Front Plant Sci. 2016 Aug 9;7:1143. doi: 10.3389/fpls.2016.01143 (PMC4977306; doi:10.3389/fpls.2016.01143)
Supplement: Supplementary file 2 [file DataSheet2.xlsx]

## Sheet: Sheet1
Conserved miRNA
Family	Name	Sequence (5' to 3')	Precursor miRNA (Locus number and sequence)	Orientation	Reads (control/salt)	Length	Hairpin Sequence	Hairpin Length	Minimum Free Energy	miRNA*	Best Homolog
miR156	mcr-miR156 cand 1	TGACAGAAGAGAGTGAGCAC	Locus_4277_Transcript_30/33_Confidence_0.104_Length_1070_ACAACAGCAGCAATCTTCAATGTCTATCCCCTTCTTTCTCTCTCCTCTCTATCTCTTTCTCTCTCTCTCTCCTCTCTATCGGCGATCGATTACTGTTCGATTAGCGACCGCCGATACAATTCTCTGCATGTTGTTCAGTTCACTATCCTCCATCGATTCTTTCCCCCCCTCTCTCTCTCCTCGTTTAGACGCACAAAAAAAAAAAAAAAGTACAAACCCTAGAAATTCTTGTGAGATTTTTCCGTTAATGGAAAAACACAAAAAGAGGCAAAATACTGGTACAGATCTGATCCAACCGTATTGTTTTTTACCACTGCAAAATCCTCTTTTGTGTGTGTGTTT…	-	22571/36362	20	TTGGTGGTGTTGATGGGAGTGAGAAATTGACAGAAGAGAGTGAGCACTCAAAGGCGGAAATTGTATAAACCTCATTTATATCATTCCTTTTGTGTGCTCACTGCTCTTGCTGTCAGCTTCCCCCCA	126	-47.4	GCTCACTGCTCTTGCTGTCAGC	aly-miR156a
	mcr-miR156 cand 2	TGACAGAAGAGAGTGAGCAC	Locs_763_Transcript_4/8_Confidence_0.667_Length_1697_TCTTAAAAAGAAAAGAAAAGAACAGTCAAAGGCAAGGTGCACTGTTTTCAAACTCTTAACTCAACAGTGCACCTTGCCTTTGACTGTTCTTTTCTTTTCTTTTTAAGAAGAACAACAAACAAAAAGAAAAAAAAAACCCTAATTTTTCTAGGGTTCATTTAATTTCTCTCTCTTTCTTATTATCTTAATTTCTCTCTCTTTCTTATTATCTCTCACAATTGCTACAGAAACATGGGTGTGTCTTTCAAATAATGGGTAAAAGAGGGTGGTGACAGAAGAGAGTGAGCACACATGGTGTTTTCTTGCATGAATGTGTTAGCCATGCTTGAAGCTATGCGTGCTCACC…	-	19003/31275	20	AAAAGAGGGTGGTGACAGAAGAGAGTGAGCACACATGGTGTTTTCTTGCATGAATGTGTTAGCCATGCTTGAAGCTATGCGTGCTCACCCTCTCTCTGTCACCCCCGCCT	110	-59	GCTCACCCTCTCTCTGTCACC	aly-miR156a
	mcr-miR156 cand 3	CTGACAGAAGATAGAGAGCAC	Locus_1064_Transcript_1/3_Confidence_0.714_Length_1013_CTGTCCTCACCCTCGGCCAGATTCAACCCAACCCCTTCCCCCCAAAAATTTATCTTCTGTGCATAGTTTTTCACTGATTAATGGTTTATTTCTATTGATCAAACATTACATGCCTTGCAGAAATTATATAGGTTAGGGTGAAAGGCGGTTGCTGACAGAAGATAGAGAGCACAGATGGCTGACATGCCCAGCTTTTGCATCTCATTTCCTTTGTGCTCTCTATCTTCTGTCATCACCTCTAAAATTTCATCTCCTATATTTTTCCACTAATTCATTTCATCTCCTATAAGTTAAAAGACCTAATTAATTCACAATGATTAGCTAGAACGATTTAGAAGTGCATT…	+	1894/1716	21	AGGGTGAAAGGCGGTTGCTGACAGAAGATAGAGAGCACAGATGGCTGACATGCCCAGCTTTTGCATCTCATTTCCTTTGTGCTCTCTATCTTCTGTCATCACCTCTAAAATTTCATCTCCTATATTTT	128	-57.3	GCTCTCTATCTTCTGTCATC	smo-miR156b
	mcr-miR156 cand 4	TTGACAGAAGATAGAGAGCAC	Locus_15288_Transcript_1/4_Confidence_0.667_Length_1415_AAACACAGTAGTAGTTCAAGTTCAACGCACACAAACACACTCTCTCTTTCTCTGTCTTTCTCTCTCCTCTTCCCTCCACTTTCTCTCTCTAGAGACAATCACAAACTCCATAGCAAAATAATGCATCATATGAGCGATTCAATTTGTTGTTAATTTGTGCATGTTTTTAGGGTATAGGAGAGAGATTAGGGGAGGTATGTAGTGGTGAAAGCTGTTGACAGAAGATAGAGAGCACAGAGGATGAAGTACATATGTGTGTATACAGTAAGAGACTTGAGCTGCACTTCACTTTCCTTTGTGCTCTCTATGCTTCTGTCATCATCACCTCTCTTCTCCTTCTTCT…	-	638/775	21	GGTATGTAGTGGTGAAAGCTGTTGACAGAAGATAGAGAGCACAGAGGATGAAGTACATATGTGTGTATACAGTAAGAGACTTGAGCTGCACTTCACTTTCCTTTGTGCTCTCTATGCTTCTGTCATCATCACCTCTCTTCTCCTTCTTCTCTCT	154	-58.9	GCTCTCTATGCTTCTGTCATC	ath-miR157a
	mcr-miR156 cand 5	TGACAGAAGAGAGAGAGCAC	Locus_11677_Transcript_2/3_Confidence_0.333_Length_1697_AAACATGGCTGTGCTTTTTTTTTTTTTTGGGTTTACTAACACTACATGGCTGTGTTTTCATATTTCTTGCATATAAAAGATGTCTTCATGTCAGTCCTTTCACCCTCAATCTTACCTTCTCATATGGATGAACTCCCCTGAACTTCATTTTCCTGCTCCCTTGTACTAGTATTATGTTTATGTTCTTGGACTTGCGATTAAGGATCGATTATAAGTGTGTATTCAAAGTTCATCGATGATGGCATGAGGTGCAAGCTAAGCCTGCAAATAGGGGCATGGGTGGATGATGAACTGACCAGTTTTGGTTGATAGAAATGTTGACAGAAGAGAGAGAGCACAAGCC…	+	34/62	20	GTGCAAGCTAAGCCTGCAAATAGGGGCATGGGTGGATGATGAACTGACCAGTTTTGGTTGATAGAAATGTTGACAGAAGAGAGAGAGCACAAGCCAGCATTGGTTTACCTTTGTTGGGAGTGTGCTCTCTCTTCTTCTGTCAACATCATCGAAAT	155	-67.4	GCTCTCTCTTCTTCTGTCAAC	ath-miR156j
miR159	mcr-miR159 cand 1	TTTGGATTGAAGGGAGCTCC	Locus_4544_Transcript_4/4_Confidence_0.111_Length_1164_CCTCAACCATTTTCGATCTCTCAAAATATACATACAGTACTTGGTTTTTATTTTATTTTATTTTCTGTAATTATTATTGTTATTATGGTTTTGATTTTTGTTGTCTGAATTAGTACTAAGTAATATAATGGAGAATATAATTAAAGGGAGCTCCCTTTGGTCCGAAAAAAGGAAAGAGTTTTGAGAAGGTGGAAACATCTGCTGGTTCATGGATTCCTATGGGGTTGATAGTAGCAGATCTTAATACTCTGTTGCAGCTCAAAGGCCTTTGCATGACCCAGGAGATGTTCTTTTTTGCCTTCTCCTTTTCTTCTTTGGATTGAAGGGAGCTCCATTATTATATA…	-	11717/12347	20	ATATAATTAAAGGGAGCTCCCTTTGGTCCGAAAAAAGGAAAGAGTTTTGAGAAGGTGGAAACATCTGCTGGTTCATGGATTCCTATGGGGTTGATAGTAGCAGATCTTAATACTCTGTTGCAGCTCAAAGGCCTTTGCATGACCCAGGAGATGTTCTTTTTTGCCTTCTCCTTTTCTTCTTTGGATTGAAGGGAGCTCCATTATTATAT	209	-94.1	AGCTCCCTTTGGTCCGAAAA	ath-miR159c
	mcr-miR159 cand 2	TTTGGATTGAAGGGAGCTCTA	Locus_4978_Transcript_2/6_Confidence_0.500_Length_2228_GTTTAAACCACCGGAAAAAATAGACGCCTGGGTCAGTGGTTCAAAACACCTGTAAAAAAAACCTGCATTAATAAAATTGTGGAATACTCAAGTTTTGACTTGGGCAGTGTCACCACCAAAAAGAAAATAAATAAATTACATGGTAGCAAATAACAGCCAAAAGTTACTGCATTTCTGCTTTTATCTTGTACATGTTTAGATGAAGGCACTACTGAATCATGTAATCATCAAATATGAAGACGTCTACGGGACAGGCTTGGCTGCGTTATCTGTCCAGAAAGCAAGCACAGGCATTCAGCAAATAGAGCTGGCATAATATCTGCCTTTATTCCAAAGGTTCGGGA…	+	4823/4129	21	GTATGGGTATGGAGCTCCTTGAAGTCCAAAAGAGGTGCTTACAGGGCATAATACAGCTGCTGATATATGGATATCCATAGTCCTATCTAATTGTTTCACTATAAGATGGGCCTTTGGCTTTGCATATCTCAAGAGCTGTCATTTGCCCCCCTTTTCATGTTTGCTCCTTTTTTGGATTGAAGGGAGCTCTACAC	194	-80.6	GAGCTCCTTGAAGTCCAAAAG	ath-miR159a
miR160	mcr-miR160 candidate	TGCCTGGCTCCCTGTATGCCA	Locus_7607_Transcript_1/29_Confidence_0.097_Length_1053_CGTCGAAATTCCACCTTTTCCCCCCCAATCATTCCTTAATCCCATCAAAGTCTTGAACCTTCACCTGATAAGTAAGACGAATCTGTGTGGTTTCTTGTGTTCATGCATGTGTTGTGTACCATATGTGTCTCTCTCTGAACCTCAGTCGAAACCGTTAAATGGTCAAGGAATAGGCGGGGAATGGAACAGAAAAATGTGAGAACTTGAAGAATGACCATTGGCACAATGCAGCCGTTTCCCTTTACCTCGTTTATAAAACTGCTGTTTGATATATTTTTGCATGTTGAGCTGAAGATGCGATATCATCACATTCTTTACTTGTTGCATCATCTCCAGAGGTAAG…	-	4/3	21	AGCAATTGCGCTCATTTTATTTGTTATGAACATGCCTGGCTCCCTGTATGCCATCTGCAAGTTCCACCCGATAATGGGCGGCCTCTGCCTATGGCGTGCAAGGAGCCAAGCATGCGCTATTCAATACAT	129	-52.2	ND	ath-miR160a
miR162	mcr-miR162 candidate	TCGATAAACCTCTGCATCCAG	Locus_22319_Transcript_1/3_Confidence_0.714_Length_2413_CTCACTCAGTCACTGTGTGTTTGTGAGAGAGAGAGAAAGAGACGTACAAATAGCAAAAGCGTCAAAACATTATTAACAAGCCCCTTCAGATTCCCCATTGATCCATATATACTCTATATAAACAAGATAAGTCTCTCTCTCTTGAACCCATCTAGTATTCTTATTGGATTATTATGATTTCCAGTAAAATTATTGTCTTTATTTCGTGTTGATCCATATCATTGTCCTTTCGGCTGTATTTTTCCTTGTATTAGATCTGGGTTTTCATTTGTTTTGCTCTTTTGTTTGGTGATAGAGATTAATTCTGTATTGATGGATTTGATTTAGCAAATTCTTTGATCTG…	-	434/496	21	AGTTGAGAATGAGATGGGTTGAGGGCACTGGAGGCAGCGGTTCATCGATCTGTTCCTGAACTGATTTTGGGTTTACACCCATTGCAGTAATCGATCGATAAACCTCTGCATCCAGAGCTCAACTC	125	-50.2	GGAGGCAGCGGTTCATCGATC	ath-miR162a
miR164	mcr-miR164 candidate	TGGAGAAGCAGGGCACGTGCA	Locus_20721_Transcript_1/1_Confidence_0.000_Length_489_GCTCTCTTTAATCCTCTTTCTTATGAATATATTTGCAACATGGAAGCTAAGAATATGGTGGTTGACGAGAGAAAAATTAAGGTCGGGGTGTCGAGCAAGATGGAGAAGCAGGGCACGTGCATTTACTAACTCATGCAATTAGATACATATCTTTCTGTATATATACATGCTTCAGCGTTTTGTGTGCATATATATAGATACAGATATAGATATAGATATTGGTATTTACGATTGCTTTTCCCCCGAGTAGATCCAACAATTGATTAGTTGCATTGAGTTAGTATATTTCATGTGCCCCTCTTCACCATCGTGCCCACCCAACCTTGTGAAATTAGCCATCAATT…	-	7/3	21	CGAGAGAAAAATTAAGGTCGGGGTGTCGAGCAAGATGGAGAAGCAGGGCACGTGCATTTACTAACTCATGCAATTAGATACATATCTTTCTGTATATATACATGCTTCAGCGTTTTGTGTGCATATATATAGATACAGATATAGATATAGATATTGGTATTTACGATTGCTTTTCCCCCGAGTAGATCCAACAATTGATTAGTTGCATTGAGTTAGTATATTTCATGTGCCCCTCTTCACCATCGTGCCCACCCAACC	258	-92	CATGTGCCCCTCTTCACCATC	ath-miR164a
miR166	mcr-miR166 cand 1	TCGGACCAGGCTTCATTCCCC	Locus_7843_Transcript_1/4_Confidence_0.667_Length_2398_CCTCTCTCTCTCTTCTCTTCCTTTTCTCTCTCTTCCCCTTTGAGGAAGGTGAGTTTGTTTGGGGTTGAACCGAGAAAGTCACCCCTTAAACACAAACACAAACACGAACACGAAGATTAATTGAAAAGAAAGGGAAGCATAGGAGTTGAGGGGATTGTTGTCTGGCTCGAGGACTCGTATGGGTAGGTGCTAGAACTAGCAGATCTCCCCAAATTAGGGGTCCTCGGACCAGGCTTCATTCCCCCCAACTATCCTTGCTTCCCCCCAAACAGATCCTTACTCCTTTTTCTCATCTCTGAAGGAAGAGGTAACGGGTAAGTAATTAATTTCTGGATTTTAATTTG…	+	174128/217397	21	GGGAAGCATAGGAGTTGAGGGGATTGTTGTCTGGCTCGAGGACTCGTATGGGTAGGTGCTAGAACTAGCAGATCTCCCCAAATTAGGGGTCCTCGGACCAGGCTTCATTCCCCCCAACTATCCTTGCTTCCC	132	-78	GGATTGTTGTCTGGCTCGAGG	ath-miR166a
	mcr-miR166 cand 2	TCTCGGACCAGGCTTCATTCC	Locus_15551_Transcript_1/1_Confidence_0.000_Length_394_CTATTATTTTCTCCTGTATATATAGTTCTTTCCATTACAAGACTATCATGAAGCTGCAGCCTTTAACTTGGTTGGCTAATGAGAGAGAGAAGAAATGAAGATGGAAGATATGTATACTGTATAGGGAAGGTGCTTGTCAGGAATGGAGTTTGATCCAAGATCCATTATTAACTTCAATCAAGTCTCTTGAGTTTTCTCACTAATTTTAACTCGAAACGAGTTGTTATTTGTGGATGTTTTAATTAGTGAGCTTGTTAGGGGATTAACTTGTATGTTAATGATCTCGGACCAGGCTTCATTCCTCACAACAGCTAGCCTTCCTGATCTTCATTCTTGCATGCATG…	+	163279/183802	21	AGGTGCTTGTCAGGAATGGAGTTTGATCCAAGATCCATTATTAACTTCAATCAAGTCTCTTGAGTTTTCTCACTAATTTTAACTCGAAACGAGTTGTTATTTGTGGATGTTTTAATTAGTGAGCTTGTTAGGGGATTAACTTGTATGTTAATGATCTCGGACCAGGCTTCATTCCTCACAACAGCTAGCCTTCC	194	-70.3	ND	gma-miR166h
miR168	mcr-miR168 candidate	TCGCTTGGTGCAGGTCGGGAA	Locus_12609_Transcript_2/4_Confidence_0.500_Length_633_TTGTAGTTGTATAGTAGTAGTAGCCGTGTAAGAATATCTCTCTCTCTTTCTCTCTCATCAAAAATCTTTACAGGTAGATAGAGCAGCAGAGAGCCAGAGAGAGGAATAGGCGAAGAGAAGAATGGATTCTCTCTCCTCTCTCTTCCGCCATTTTTCTTCTGCTGCGTCTCACGTTCACACGAAATCTAGAGAGAGAAAGCTTGAGGGAGAGGTGGTGGCGGTGGTGTTTTTTTACGGTAGCCTCTGATTCGCTTGGTGCAGGTCGGGAACCGCCGTATCCGCCGCCGTAATCGGTGGTTTTCTCTCTCTTACTCAACCTTCGGATTCAACCGTTGCGGTGGTGG…	-	322/320	21	TTTACGGTAGCCTCTGATTCGCTTGGTGCAGGTCGGGAACCGCCGTATCCGCCGCCGTAATCGGTGGTTTTCTCTCTCTTACTCAACCTTCGGATTCAACCGTTGCGGTGGTGGTGAGCTTCCGGATCCCGCCTTGCATCAACTGAATCGGAGCCTTCCGTGAA	164	-81.4	CCCGCCTTGCATCAACTGAAT	ath-miR168a
miR169	mcr-miR169 cand 1	TAGCCAAGGATGACTTGCCT	Locus_14886_Transcript_1/1_Confidence_0.000_Length_270_TATAGAAGTATGAAATTGAGGTTGAAGAAGAGAGGTCTTACATGAAGTAAAGAGCCTTGGTTTGCTAGCCAAGGATGACTTGCCTCGTCCTCTATATTGGGTGTGGCTAAATAACTCAATCACACACCCATTAGCTGAGTAGTAGGCAGTCATCATTGGCTAAGTTAACAGACTCTTCATTTTCATGCTAGCCCTTCTTTTCTTTTCTTTTTTCTTTAGTTGATTCATGACCCTGGCAAACAGGTTGTTTGGATCGGTTTTAGTTAAGGT	-	360/478	20	CATGAAGTAAAGAGCCTTGGTTTGCTAGCCAAGGATGACTTGCCTCGTCCTCTATATTGGGTGTGGCTAAATAACTCAATCACACACCCATTAGCTGAGTAGTAGGCAGTCATCATTGGCTAAGTTAACAGACTCTTCATTTT	143	-54.7	GCAGTCATCATTGGCTAAG	ath-miR169h
	mcr-miR169 cand 2	CAGCCAAGGATGACTTGCCGG	Locus_4439_Transcript_1/1_Confidence_0.000_Length_501_ATTGCATATAATTATATATGTATGTGTTGTATTCATTTCCTATAGTGAGCTCCAACAACGTGCATGGCCATGTAGATCATGCATGGTGAAGTAAGAGCTCGTAATGCAGCCAAGGATGACTTGCCGGACACCGAATGTGTACTGATCATTACAGTGAGTAAATCTTATGTAGGAGTTCTTGTGCCGGCAAGTTGTCCTTGGCTACATTGGGTTCTCTTCTTCTCATGTGTGGTCTAACTTGGCTCAATACTCGATAGTGAGGGTATGTTAATTCATTTCACCTTATTCAATCCCATTTCTGTTCAGGTCATCAGATCAATTCATGTGAACAACTTAATTTTTCTT…	+	5/6	21	GGTGAAGTAAGAGCTCGTAATGCAGCCAAGGATGACTTGCCGGACACCGAATGTGTACTGATCATTACAGTGAGTAAATCTTATGTAGGAGTTCTTGTGCCGGCAAGTTGTCCTTGGCTACATTGG	126	-51.4	GGCAAGTTGTCCTTGGCTACA	ath-miR169b
miR171	mcr-miR171 candidate	TGATTGAGCCGTGCCAATATC	Locus_13351_Transcript_1/1_Confidence_0.000_Length_514_GAAAGCTAGCAATTTCATTTGACCTTTTCATTCTATTTCTTCTTGTTTGGTTGTTGGCATATATTCAATGAGTTCTTCCCCAAATACTACATCTCCCCAACTCCATCTACATCTCTCTTATCTCTTGCTTCAACAATAGCTCACCCTCTACATTCTCAAAGCTAGCTATATTGCAACAACAATTGCTCCATTTACAAAGGTTTTTTTTTTCTTCCGATCAACATGATCTGGGATGATCAGATGTACGTAGTTTTTACCTTATAGTTTTATGGCGCTTGATCTCATAAGTTATAAGTATATAGAAGTATATATCATTATTGCTCTTTGGATTCTTTTTTCATGTA…	-	154/126	21	GCATGGGATATTGGTGCGGTTCAATCAAAAAACTGAGTTCTAAGTCTTTAGATATCTGTTTATTTGATTGAGCCGTGCCAATATCCCGTGTTAGAAGGTTCTCAATATGCTGTAGT	116	-53.6	GATATTGGTGCGGTTCAATC	osa-miR171b
miR319	mcr-miR319 candidate	TTGGACTGAAGGGAGCTCCCT	Locus_5998_Transcript_1/1_Confidence_0.000_Length_1372_TCACAGTTGCACTTGCAACAGTTTTGCCTTTGTCCAAAACTTCATTCAACTTTGAACCTCTCAACTCCTATTATTCTCTTCAAATCTCTCTCTCTCTCTCTCTCTCTCTCTCAAACGACATTTCATCTGTGAAGATAATTAGTGTTTTAAATTTCCTATCCTGTTGTCACTAATTTATTTAATGCATTTCATTTTGAGCTCATCTTAAGTTTCTTTTAGCTACTTAACTCTATCATTTGCTTTATTTGATTTCTTTTTCGTATTGGTATCGTAATAAGTGTGTATTGTAGTTTAGAAGTAAGCATAAACAAAAGAGAGCTTTCTTCAGTCCACTCGTGAGAAGG…	+	7448/7294	21	GGTATCGTAATAAGTGTGTATTGTAGTTTAGAAGTAAGCATAAACAAAAGAGAGCTTTCTTCAGTCCACTCGTGAGAAGGGTTAAGATTTATCTTGCTGCCGACTCATTCATCCACCTACTTTGTGTGTGTGCATATATCTATTTGAAGGGCAGAGAGAGTAATTAATTCCCCATTGAGTAACAGAGTTGAAGAGTACACGCAAAGTAACTGAGTGAATGAAGCGGGAGTCAGGCTGAATCTTAAGCTACTCGTGCTTGGACTGAAGGGAGCTCCCTTTTCCTCTCTTCCTATC	294	-103.1	AGAGCTTTCTTCAGTCCACTC	ath-miR319a
miR396	mcr-miR396 candidate	TTCCACAGCTTTCTTGAACTG	Locus_4689_Transcript_3/6_Confidence_0.667_Length_1754_CTTCTTTCTTTCTCTCTCTACTTTTTTTTTCTCTTTCTCTCTCTACTTTTTTTTTCTCTGTTTCTCTCTCTACCCCTAACTAGGGTTTAGCCCCTTCCTTAGGTCGGGCCAAATACCTAATAGATACACATACATACCCAATCAAATCAAAATCCAAATTATCAATACATATGGTCCTCTTTGTATTCTTCCACAGCTTTCTTGAACTGCATCTTCCCTAATTTTTTTATCTTTTGTTTTTCCTCTCTCAGATCCAATTTTTTCTTTGGTAAATACTTATAATTTATCAAAAAAAAAAAAGATGGATTTTTGGGAATTGAAAGATGGAAAATTTTAATTTGTGG…	+	1359/1609	21	TGGTCCTCTTTGTATTCTTCCACAGCTTTCTTGAACTGCATCTTCCCTAATTTTTTTATCTTTTGTTTTTCCTCTCTCAGATCCAATTTTTTCTTTGGTAAATACTTATAATTTATCAAAAAAAAAAAAGATGGATTTTTGGGAATTGAAAGATGGAAAATTTTAATTTGTGGGTTGCGGTTCAATAAAGCTGTGGGAAGATACAAATAGGCCCA	215	-80.8	GTTCAATAAAGCTGTGGGAAG	ath-miR396a
miR403	mcr-miR403 candidate	TTAGATTCACGCACAAACTCG	Locus_11926_Transcript_14/23_Confidence_0.455_Length_2426_GTGGGCGTTGTCTTCCATTTATATTCGCTCGAAGATTTCTAGGGTTTTCACAATGCCGTTAAATCTCATCTCAATTCCTCTTTCTCTCTCTCTCTCTCTCTCTCCACAATCGACGATTCGGAGGAGGCAAATTTCGGATTTGTGCGTGAATCTAACGCCTTTCATCTCCAAAACGTTTTCTTTTGATTTGAAACCCCAATTTCTATCACAAGATTCGTTTAGGGTTCGTGTTAGATTCACGCACAAACTCGCAATCTGTCTTCTCTTCGCAAATTTCATCTCGTTTGTAACCTTTGCTGACCAATCAATTCCAAATTGGTTTACTCTGTTTGTGGATTTTT…	-	4082/3963	21	GGAGGAGGCAAATTTCGGATTTGTGCGTGAATCTAACGCCTTTCATCTCCAAAACGTTTTCTTTTGATTTGAAACCCCAATTTCTATCACAAGATTCGTTTAGGGTTCGTGTTAGATTCACGCACAAACTCGCAATCTGTCTTCTCT	147	-64	GATTTGTGCGTGAATCTAACG	ath-miR403
Novel miRNA
Family	Name	Sequence	Precursor miRNA (Locus number and sequence)	Orientation	Reads (control/salt)	Length	Hairpin Sequence	Hairpin Length	Minimum Free Energy	miRNA*
	mcr-miR1	TCAATTTGGGTTCTAGGGTTT	Locus_4249_Transcript_4/5_Confidence_0.600_Length_2029_AGTTCTTCCAAAGTATTCAATTTGGGTTCTAGGGTTTCACGAACCTTGAACCCTAACAAATCTGGGGCATCGATCATTTTTGATATGGGTATTGTCAAAGCCGCATTGTTTCAAGAAATCAACGACTAAATTCAACGCCATTTGATCTTCAGCAATCGACAAAGGTTAATCCTTGGTGAAAACCTGAATTAGTCGTTGATTTTGGTGAATCATCGGGGCATTAACAATACCCAGATCAAAAAATTGTATTTTTCGATGCCAAGTTTGATATGGTCGTTAGTGGAACCCTAGATCCCAAATTGAATGATTTGTAAGAACTGGGTATAATAAAAGGTTATGTTTTG…	-	436/388	21	GTTCTTCCAAAGTATTCAATTTGGGTTCTAGGGTTTCACGAACCTTGAACCCTAACAAATCTGGGGCATCGATCATTTTTGATATGGGTATTGTCAAAGCCGCATTGTTTCAAGAAATCAACGACTAAATTCAACGCCATTTGATCTTCAGCAATCGACAAAGGTTAATCCTTGGTGAAAACCTGAATTAGTCGTTGATTTTGGTGAATCATCGGGGCATTAACAATACCCAGATCAAAAAATTGTATTTTTCGATGCCAAGTTTGATATGGTCGTTAGTGGAACCCTAGATCCCAAATTGAATGATTTGTAAGAAC	317	-130.6	ACCCTAGATCCCAAATTGAAT
	mcr-miR2	CCACCCGGGATCGTTTCGTGCAAC	Locus_2412_Transcript_12/30_Confidence_0.158_Length_1678_ATGAAACTAAAATGTTTCATAAAACATTAAAACTTGATTAAATTGTAGAAAAAGAATCAAGAAAGATTTGTTTGGAGGACATAAATGACTGCTGGAGAAATCATACAAGTTTTGTAAATATAGTCAGTATGGTAATTGGCAAAATTGGAAGACAAAAGAGCACTCAACATTCTAGTAAAGCACATTTGACTATCTCCTCAATCGCTTTTGCATCCCACTATCCATTCTCTAACACACTTTAACTGTGCAAGACACTTTGTTACGTTTCCGTTGCTTTGTTTCTTGTGATTTAATTGTTTTTTTTTTTTTTTCTCTCTATCTATTTCAAAATAATTGTTTTTC…	-	217/212	24	CGAGTTGCAAAAAATAATCCAACATTTCATATTTGCACAGAATAATCCCACCTTTCACTATAGTTGCATGAGACAGTCTTAGGTGGATGTCGTTACCTTCTCCATTAGATTTTAATGACGTAAAAAGAAATCCAGTAAAAAGAAAAGGAAATAATAGTCAACGCCGCGTTATAAAAATCTAACCGAGAAGCTAATTGCGTCCACCCGGGATCGTTTCGTGCAACTATAGTGAAATGTGGGATTATTTTCTGCAAATATGAAAGATGGGATTATTTTTTGCAACTCG	286	-151.6	AGTTGCATGAGACAGTCTTAGGTG
	mcr-miR3	TGACGATGAGAGAGAGCACGC	Locus_4610_Transcript_6/12_Confidence_0.278_Length_1126_TTTCTCTCTCTATCTCATCTTCTTCTCCATTTATATATCTCACCCTCTCTCTCTCTCTCTCTCTCTCTCTCTCTCTCTCTCTTTCCAGATAAGAGTTGCAGCAAGAAGATGCATCTTCTCTCTCTTCAAGAGTTGATTTTTAAAGGTTTTGTCATTCATTAAGATTCATCTAAAGATTGTTTGACGATGAGAGAGAGCACGCTTGTCAACATGCATGCAAGGGGAAAGTTTCCTGAATGTGAGTAGTGAGTACGAGCGTGCTCTCTCTTGTCGTCATATGATCTAATGGTGGAGGCAGTTTGTTTTGTTCCCGCCTTATGTCTTACCGACATAAGCACGTGGC…	-	202/159	21	AGATTGTTTGACGATGAGAGAGAGCACGCTTGTCAACATGCATGCAAGGGGAAAGTTTCCTGAATGTGAGTAGTGAGTACGAGCGTGCTCTCTCTTGTCGTCATATGATCT	111	-60.5	GTGCTCTCTCTTGTCGTCATA
	mcr-miR4	AATTAGGCCTAACGTCGGGTACCC	Locus_7925_Transcript_8/9_Confidence_0.278_Length_3647_TGTGCATCCATTCCATTCTCACTAAAATCTTTGCTGCCTGGTAGTATACATACAGCAAACGAATGTATCTGAGTGGTTACATCGACTTGCAAATACCCCCAAAAAAAAAAAAAAAGAAGAAAAAAAAAAAAAGGAGAACGAATGCACAAAGTTATCTCTGCATTCTTTCCCCCAAAAAGAATTCAGCCAACTCTATTATATAAACACTATGAAAAAAGAATACAGGGGAAGCATGAACTGAACTAGGTCAAGCTAAAAAAACATGAGACCTGCCGGTTGGGTAAAAATTCGTATCTCTGTAACATTGTTGCTATAGCTAAAGCATAAAACTACAAAACTATTGT…	-	172/202	24	GGAAAATTTTCATTTTGGGTACCCGACGTTAGGTCTAATGGCATTTTGGGTACCCGTATTTCAATAATCTCATTTTAGGTACCCGTAAAATTAAAAGTTATCTCATTTTGGGTTATTTGACTGACGGGGTTAAAATTTTCGTTATATGCTGACGTGTTACTAAGCAAAAAAATTCTTGAAAAAATCCCAATAATTGCAGATAAAATTTAATATTTTTGGGGAATTAATTTTTTTGCTTAATGACACATCAGCATTTGATGGAATTTTTGACATTGTCACTCAAACGACCCAAACTGAGACAATTTTTTATTTTTCAGTTACCCAAAATGAGATTATTGAAAAGGCGGGTACCCAAAATGCAATTAGGCCTAACGTCGGGTACCCAAAATGAAATTTTCC	399	-211	TTGGGTACCCGACGTTAGGTCTA
	mcr miR5	AGTGTCACCTTGTTTGTAGAACGG	Locus_8526_Transcript_20/24_Confidence_0.211_Length_1654_TTTTGAACGTATAAGATTAGTTCACTTAAATCTAACGGTGTATATTAAAAGTTTCAGTGACCACCACTAAGCGGTGGCCATCGTAAAATTCTCCATAATATTAAAGATACAAAGGATAAATATGGAGTATCTGGGACTAACTAAAACATGATGTTTCAACCTCTGATGGTTGTCTATATTTACATGCAACGATATCACCGATATTTTATGCTAACTCTACACAGATCCCCTGTAGATCTTCCAAGTTTTGACCACAGGCGGTTGTGAAAACTGTCTTTCCTCAGACGACTGAAGGAGGTGAGTGCTACTACAACTGAAGGAGGTGAGTGCTACTACAAGGAG…	-	123/82	24	TACTCCCTCCGTTCTCTAAAGAAGGTGACGCTTGGTTTTCCGCAATGTGCCGCAACTCACATTGCGGAAAACCAAGTGTCACCTTGTTTGTAGAACGGAGGGAGTA	106	-82.7	CTCCGTTCTCTAAAGAAGGTGACG
	mcr-miR6	TTCGTGCTGATAACGTGTTGAA	Locus_4750_Transcript_5/7_Confidence_0.625_Length_3317_CCTTGCTTCTGCTCTCTGCTGTTTCCCCAACACTGAAGCTCATATCTTCCTCCTCTTGAGTTTTGACCGACGTCCTCAATTTTTTTTCTCTCTCTTTGTTCTTCCTTGCTTCTGCTCTCTGCTGTTTCCCCAACACTGCTCATCTCATCTCTCTTTCTCGGCCGAATCGCAGGTCGGTGGCCCTTTTGGGCCGCCGGCCATAGTGGCCGTTCGGGGCTAGAAGCGAAAAATCTTTCCCTATCTTCTTCAGATCTGGGCTGACTCGCCCGACCGCCGAGCCACCGGCTATGGTGGCCCATTTGCTGGATCTCTGCGGACTTCTAAGGTTCTGATTTTTTCTCCTT…	-	102/86	22	ATTTTAGAAAGCGATTCGTGCTGATAACGTGTTGAAAATCTGATGAAAATGAATGAGAAAGCTTTGATTGATTGTATTGTGATATTGATTTGTTTTACATGTACAAAGGGCTATATTAGCCTGTATTGTAAATGTAGAACAATATTAATATCACAATATAATCAATCAAAAGATTTCTCATTCATTTTCAATAGATTTCCAACACTTTATCAGCACGAATCGCTTTCTAAAAT	233	-138.2	CAACACTTTATCAGCACGAATC
	mcr-miR7	CACCTTGTTTGTAGAACGGAGGGA	Locus_17178_Transcript_10/15_Confidence_0.605_Length_2116_AACGGGAACATCACCTCATAAATTGGTCGGAATCAGGCCCGATGTGGCACTAATAAAGGAAATTGTTTTTATAAGGTGGTTCCCCACAAAATCGATTATACTCCCTCCGTTCTCTAAAGAAGGTGACACTTGGTTTTCCGCAACTCACAGCATCACCTTGTTTGTAGAACGGAGGGAGTATAAGGGGTTTCTCACAAAAACTGATATATAAAAGGTGGCTTCCCACAAAATACCCTTATTAATACACTAGCTCACTTTTTTGCCTTTCCTTCTTTCTTTTCTTTTGTTTTTTTTTTTTTTTCCCCTAATTTTGTCCCCTAATTTTCTCTATACTTTTTTTT…	+	79/55	24	AAATCGATTATACTCCCTCCGTTCTCTAAAGAAGGTGACACTTGGTTTTCCGCAACTCACAGCATCACCTTGTTTGTAGAACGGAGGGAGTATAAGGGGTTT	102	-50.9	TACTCCCTCCGTTCTCTAAAGAA
	mcr-miR8	TCTTTTTATAGAGGAATGCCTC	Locus_1407_Transcript_6/8_Confidence_0.550_Length_1461_AGCCGCCACAATAAACTAAACCCTAACAAACTCTCTTCTCTTCTCTGCTCTTCTGTTTGGAGTATATATTAGCATAACCATAACGATGAATGCTTTGCAATTTGCACAATAATACTTGCAAAATAAATCTGCCCTCTTTTTCTCTTTCAGCAAAGTAGTCAAATTTCATTCTCTAATCATTCTCTTTTTATAGAGGAATGCCTCATTTCTCAAAAACTCCCAAATCTTGAGATGAGGCCTTCCTCTTAAAAAGATGATGAAAAAAGAATGAGCCCAATATCTCGCTACTTATGGCTTTCTTGCTGCAAATCACCCTTCTTTACAGGTTTAGTATATCACTGATC…	-	74/81	22	TTCATTCTCTAATCATTCTCTTTTTATAGAGGAATGCCTCATTTCTCAAAAACTCCCAAATCTTGAGATGAGGCCTTCCTCTTAAAAAGATGATGAAAAAAGAATGAG	108	-45.1	GGCCTTCCTCTTAAAAAGATG
	mcr-miR9	TCGGAAAATGACTTAAGGGGT	Locus_5974_Transcript_18/20_Confidence_0.243_Length_2004_AAAAAAATAAAATAAATACTCCATCAAATATTGGTTGGGTTTTGGGAGCCAAATATAGACGGGGCAAGGACCCAAGAGTACTGAAGCGGAAAACCGGTGTCCGCCTCGTTCTCCTTCTCCTACCTCAAACACCACCGTCGTTAATTCTCCCACCGCCATTCTCTCTCTCTCTCTCTCTCTCTCCTCTTCTTCAAAGCTTACACTGCTCGAATCCTGAAATGGGCAAGCTACGATCAATCTCAAAGTTGAGCCCTTGATCTTTATCTCTCCTAAAAAATGGCGGGGGCAATTGAGAGGTACCAAAAGCTTGGATTGCGAGACGCACTTTCTCTCTCCTACCGC…	+	68/42	21	GTGGGGAACCCCCTTATAAAATAAACTTTTTGGAAAAAACCCCCTTATAAAAAAAACTTTGTGGGGAACCCCCTTATAAAAACAAAATGCCATGACGGACACACCTTAAGTCGTTTTTCGCCCAATTTAAATGAACTTTTGACCGATCTACCCTCATTCTTTAAGTACATATTGCATATTTTAAGCAAATATATGCTTAAATACTAAGGATAAATAGGTCAAAATCTCATTTAAATTGGTCGGAAAATGACTTAAGGGGTGTTCATCATGGCCTTTTGTTTTTATAAGGGGGTTCCCCAC	300	-134.2	CACCTTAAGTCGTTTTTCGCC
	mcr-miR10	CCCGGACCATGTAATAATTGCTC	Locus_1517_Transcript_6/10_Confidence_0.312_Length_875_CGGCTCCAATGCAGACATATCTATTTTAGATGGATGTAGGACACAGTGTAATGATGATTGAATATATTCCATTACAAGAAGATAACAGTTCACCTATATACATTACACTGTTTTAACCGCTTTCACAGATACATTGAGAAACTAAACCTTGTGTTATCAATGATCGTCATTCTTGTGCAGATTATGAAGGATATACAACGAAGCCGATGACAAGAAAATACAGATAGAATAATTCAAGAGATCCAAGCCAGTGGCTATGGTAACCATCTTGCTCCTTTCGAACATCTTTACAAGAAGAATCATTACAATGACATGTCCTACCTTCGTCTTCAGCTCATCAAGGG…	+	60/48	23	CTGGCCCGGTTTTGGGAGAAATTATTGTATGGTCCCGGACCAATGGTCCCTTCTCTCACATAATGAGATATTTACCATATCTTTTGTGGGTGATTTGGTGATGATTCCATAATTATGTGAGAGAGGGAGCATTGGTCCCGGACCATGTAATAATTGCTCCGGTTTTGGGCCAG	173	-96.9	GAAATTATTGTATGGTCCCGGAC
	mcr-miR11	TTCCGGCAGGTTGTCCTTGGC	Locus_20034_Transcript_3/8_Confidence_0.364_Length_751_ATTTAAGAGCACAAAAATTTATAAGAATAAGAGATTTTGGGTCCAATTTAATAGGAGTGGTAGTTTGGCATGAAGAGGCATAGAGAGTGAAATTGCAGCCAAGGATGACTTGCCGGATATATATACCTTATAAGCTCCATATTTGCACATAGCAATACTAGGGATTTATATATATATATTCTTTCCGGCAGGTTGTCCTTGGCTACATTTGGCTCTCTTCTTCTCATGTTACCCTTCCTCTCAAAAATACGTATTTCCGTGGTGCAATCAATACAGACCAGCCCAAAGACGAAAAATTAAGACGAGAAGAGCTAGCTAGCAAAGATAATGGCAAAGGCACAGGA…	+	56/50	21	ATTTATAAGAATAAGAGATTTTGGGTCCAATTTAATAGGAGTGGTAGTTTGGCATGAAGAGGCATAGAGAGTGAAATTGCAGCCAAGGATGACTTGCCGGATATATATACCTTATAAGCTCCATATTTGCACATAGCAATACTAGGGATTTATATATATATATTCTTTCCGGCAGGTTGTCCTTGGCTACATTT	194	-54.95	CAGCCAAGGATGACTTGCCGG
	mcr-miR12	ATAGGGCGAGATTGACAAACC	Locus_3891_Transcript_8/14_Confidence_0.278_Length_1043_CTGACACTGAAAAGTTCTCTCCTCTTCTCTCAAAATCAATCTGAGAAAAAAACAAATCAAAACTTCTCAAAGAGAATTCCTTATCTCAATTTTTATCAATATCTCCCCTATAAATCAATCTCCAAGCCAAAAATCTTTGGTTTTTTTCTCAAAAAGATTCAATCTTTTTAGATCTATCAGATTCTAATTTTTACCCAACCAACAACATGCGACTCAAATCTAGCAGATCGATGATGCCGGCCAAGTTCAGACCTTTATGCGACCTGATTGGCAATTTGGTAGCAACTCCTACAACATACGGCCGTAGATCTGCCGCAGATGTTGACAAAGGAGAGAGAACTGC…	-	45/38	21	GGTGGTGTTGAATAGGGCGAGATTGACAAACCAATTGTTTCGATGAAAACAGATCTGGGAAACGCTTCAGATCTGGTTTGTCAATTGGTTTGTCAATCTTGCCTTTCTCAGATCTGTTTTCATCGAACCAATTGGTTTGTCAATCTCGATCTGGATCGAATCGA	164	-83.5	TTGGTTTGTCAATCTCGATCT
	mcr-miR13	CCTAAAGGTTGGATTATTGGCATC	Locus_6584_Transcript_22/24_Confidence_0.159_Length_2481_GTGCTCAACAGGATCAAACTGCTAAAATCTAGCCAGAGTCTTCATATACTCCTGTTTTAGTTTTAGACAGTGGATAAATTCAGGGGAAAGTGTAGCCACAGGCACACAAAGGGATTATTGGTGCTGTGAATTATGGCTACTTCATCTTCTGCCACCCTTTACTTCTTTGTTGCTGCCTTGTTGCTCGTCGCCACCCTCGGTTCAGAGTTGAAGAACTCAGATGCAAATATATGGGGAAAAAAAGACCCCAAAAATGCAATCTGCTCAACAGGCAAGAGGCAGTCTCCGATCGATATCGTCACCTCGGATGCTATTGTCAATAAAAGCTTGCAACCCTTGAGC…	+	37/45	24	CTAGTGGTCATTGAAAAATTTTAGGAAAATTTGATGCCAATAATCCAACCTTTGGGCGGTACAACAAAAATAATCCCACATTCATAAGTTGACAAGAATAATTCCACATTTACCTTTGTCCCACAATAATGGGTTAAGTGACATTTCCGATAACTCCCAGTTATGGAAATGATGACGTGATAGGGGTTTGTTACTAATTTCATTGAACTATTTACTTCATAACCCCTGCCACGTCATTATTTCCGTAACTTGGAGTTAACGAATATGTCATTTGGCCTATTATTGTAGGACGGAGGTAAATGTGGGATTATTCGTTCTTATCAATTTTTGAATGTGGAATTATTTTTGTTGGATCGCCTAAAGGTTGGATTATTGGCATCAAATTTGCCAAAATTTTAA…	412	-233.8	ATGCCAATAATCCAACCTTTGGGC
	mcr-miR14	TTGGCCGGAAAATTGAACAAG	Locus_10192_Transcript_6/8_Confidence_0.455_Length_1685_CAAATGCTCAACCACTCTGCTAGCCGCAACTCTACTGAATCCTACCCTTCCTTCCGCTATGGAAAGCATGCCAGCAGTAAGGGAATCCACCATCACTAACTGCAATTGAAACCAAATCCGACCATGATTTCTCTGTCTAAAGTTTCGATCGAAGTCGACCAATTCAAATGTCTCTAACGAACCGGCAAGAAGTGAAAAGAATTGAGAGAATGCTTCACAATAGAAGATGTGTTCTGCTTGTGGTGCAAAATTGCCCGGATTCTTGATGAGATGGTTGACGCAGGCGATATAGAATGAAGAACCATTATGATGACTTGAGATTAAAGTATAAGGCTTGGGATGC…	-	28/47	21	AGCCCCCTTATAAGTTACTTTGGCCATGACCAACCTCCCTTGTTCAATTTTCTGACCAATTTATTGGATTTTAGGACCATTTGTCCTTACGAAAATTTTCCAAATGGGTTTTATCTTCACCTTTTGGATTTGGAAAATTTAGCATATGAATTTCAACAATTTGCCAAGTATGAATCAAATTAGATCTAAAGGATGAAGAAAAGCCCATTTGGAAAATTTTTGCAAGGGCAAATTGGTTCTAAAATCCCATAAGTTGGCCGGAAAATTGAACAAGGATGGGTTAGTCATGGCCAAAGTAACTTATAATGGGGTT	313	-177	CCCTTGTTCAATTTTCTGACC
	mcr-miR15	CTGAAGCGTTTGGGGGAACTC	Locus_12847_Transcript_5/5_Confidence_0.400_Length_578_AACAGGTCTAGGTTCAATGCTTTCACAATGCTGAGCAAAGTCCTAGGAAGTGCATATAAATAGCCAGATGAGAGCATATCACATATATCATCAGAGCATCAAGCATTGGCAACAATGTAACGTTAGGTGTTCCCCAGAGTTCCTCACAGCACTTCATTGGGGGAACTTTCTGAAAACAAATTTACCCTACTGAAGCGTTTGGGGGAACTCCCGGGTTCATCTGATCATACTTTCGAGAGGAGCATTTTTCATGAAAATTTTGGTCGACTCATCCCTAGGTACTGTGATCATTTTCATGCATGCCATTGCTATATGATACTAATATGAATGCTAATGCTGTAGGA…	-	22/14	21	GTTAGGTGTTCCCCAGAGTTCCTCACAGCACTTCATTGGGGGAACTTTCTGAAAACAAATTTACCCTACTGAAGCGTTTGGGGGAACTCCCGGGTTCATCTGAT	104	-45	GTTCCTCACAGCACTTCATTG
	mcr-miR16	AAGGGCTCGCTTGGATTGGGGGGA	Locus_109_Transcript_90/1124_Confidence_0.003_Length_1579_TGGGGCAACCACGAAGAAGGTAGAGTTGAATCCAACAAAGATAGTCCTGTTCCCCAAACTCGTGACTTCTCTAGCGTCTCCGGTCTCAACATTCACCTCGAATACTCGAAATCCATGCAGTAAAATAATTGCCATCGTTGCAAAGGGTCACACTCCTGCACACCACCAATATCAAATCTTGTTCCCATTCACCCACTATATAAGAGTGATCCATATAGAGAGATTCCTCAGCACTTAGAAGTCCTTGTCTCGCAAAGTTTACTACCATCCTTGGGCACCAGTTGATTATCTTATTGTTGTCACGATTAGTTACCGGTGTGAAAGCTATAACCACTGTGTCA…	-	19/36	24	TGCTTGAGTGCTGATCTCCAAGCAGAACAAACATGACTAAGGGCTCGCTTGGATTGGGGGGAATAATTAAGGGGGTAATGGAGAAAATTAAAGGGCAAAAGTGGAGGTTGGAGGTGGTGGTGGGGGAAAGATTATGGTGGTGGAAGGAGGAAATTGAAGGATATAGGGGGTAACAATTACCCACCACTCCCCTAGGGTAATTATTCCCCCCCTAAATCCTTCCTCTTCCTCCTTCCACCACCTTAATCTTTCCCCACCATCACCTCCAACCTCCACTTTTGTCCTTTAATTTTTTCCATTACTTCCCTAATTTTTTCCCTCAATCCAAGCGGGGCCTTACAGTTGTAATCTCACGTTGATCGGTTGTATACA	372	-239.6	TTTCCCTCAATCCAAGCGGGGCCT
	mcr-miR17	ATCACCGGTGGCGAATTTTTGGGC	Locus_422_Transcript_26/86_Confidence_0.022_Length_3434_TTTTTTTTTTTAAAGTAGAGACCTATATTGCATTACTCATTATGCAAACACTTGTATATTTGATGGGTGGGACAATTTTTTAATACATTACTTGTGGAACAAAACTCACAAACTCGTGCTTGAATAGATTTTGTAATCATATAGAACTAAAGTAATTTTCTTAAATGATAAAACTCTCCTGTACATAAGTGACTAATATATGTTTGTCCTCCTAAGTCCTAAGCACTAAAAAATATATGAAAAACTTTTTCTTTTTTTTTCCAATATAATCAATATTCATATTCATAAAAACATAGGCACCAAACACCTAAAACAAGAGGTGCAGCTCAAAAGTAGTCTAAAA…	-	13/15	24	GCCAAATGAGTATTTTTAATGAACCAAAAGCGCATATGAGCCCAAAAATTCGCCGCCGGTGCCCAAAAGTTCAGTTATCCTATTTCTTTGATACTGAAATACATTTCCTTGTTATGTTTTTTTCACCTAAAATCACTTTAATCCCAAAAAAACCCATAACTCCCAATTTCCATGAGGATGAGAGAGGGAAAAAAAGGAAGTTAGGGATGTTTTGGGGGGATTAAAGTGACTTTCGGTGAATAAAAGTAATAAGGAAATGCTTTTTGGTATGAAAAAAATAGGATAAATGAATTTTTTATCACCGGTGGCGAATTTTTGGGCCTATATGCGTTTTTGGTCCATTAAAAATACTCATTTGGC	360	-197.9	GAGCCCAAAAATTCGCCGCCGGTG
	mcr-miR18	ACACCAACGAGGACTTTGAAACAC	Locus_4025_Transcript_2/7_Confidence_0.667_Length_2208_GCATTATTGCGCTCCTTATTCATTGAACTGATACTTTCCCCTATCTCATTTGCAAATTCAGAAATTTTGATTACATTAGCTACAGTGTCAGTGATCCTACCTCCAGCTACAGTGTCAGTGATCCTACCTCCTCCTAGGGGACTCATTCTTTAAGGTAGCGATTTGGGAAATTAAAGTTATTGTGATAAGCAAGAATCGAACCAACAAATGTGCAAAAGATTCGTAATTGAAAGGCCAATTTGGAGAAGGCTTATCTCGAGCCAGCCTTGAAGAGGCTAATGACCTAGAATATGGTAATCATGAACTGGAAGCAATACAAGGACCTCCCATATTGCATCAACATA…	+	10/14	24	GGTGTTTCAAAGTCTTCGTTGGTGTCCTTAATGGGCTTAGATTGGGTTGAGGGGATGAATTTAGTGGCTGGTCATGGGGATGTGTTACAGCATGGGCATGACCAGCCACTAAATGCATCCCCTGAACCCAATCTAATCCAAACCATTAAGGACACCAACGAGGACTTTGAAACACC	176	-131.1	GTTTCAAAGTCTTCGTTGGTGTCC
	mcr-miR19	CTAAAGCGACAGTTATTTTGAGAC	Locus_2385_Transcript_16/19_Confidence_0.237_Length_1708_CTTTGAGTCCAACCAAATTGACTAGTATGTTTTCTGACTTAGGTTACAACCAAAAACTGTTTGAATCCAACCAAATTTGATAATATTTCCATGACAACCATTCTACGCAATGGGGAAACAAACGAGATTGCATCGCGAAAATAACGTAACATGTCTTTCCGATTTCTGAGTAACATTCTCCTCATTGTAGGTGCAGCTGCAATGGCAAGTACACAAGTGACTATCCGACGACAAGCAGGTGCAGCATGTGATCATCCTTATTGACCCATCCTATCCAGAAGGAGCATATCTTCCCAACATCTTGCTCAAGAGTATTATGAGAAGAAGGTTTCAATTCTATCA…	-	10/8	24	TCCGTCTCAAAATAACTGTCGCTTTACAATTCCAATACAACATTAATTGCTCATTTTCCTAATATATTCTTGTGGTTTATTACTAATTTCACTTTCCAATGCAACTAGAATATATACTCTCCTTAATATGTGCGCATGGACCTAAAGCGACAGTTATTTTGAGACGGA	168	-53.2	CCGTCTCAAAATAACTGTCGCTTT
	mcr-miR20	ATCACCGGTGGCGAATTTTTGGAC	Locus_422_Transcript_9/86_Confidence_0.068_Length_3276_TTTAGATCTAGCATTACTCTAAATTGTATATATTACATACTAGATCACTACAGAGTGGGCCCTAAACATAAACAAGAATGAAGATCTTCAGATCCAAAAACTGTTAGGAAAAGTACAAACTACAGCATATATAGATATGGATCTAGCATTACTCTAAATTGTATATATTACATACTAGATCACTACAGAGTAGACCCTAAACATAAACAAGTGTGAAGATCTTCAGATCCAAAAACTGTTGGGAAAAGTACAGACTACAGCAGATATCTAGTATCAAGTTTTCCTCCTTTTTCTTTTCAAATACGGTATTGCACTAAAAGCTGTTGCAGCGTCATCTTTAGTAT…	-	9/6	24	GCCAAATGAGTATTATTGACGGACCAAAAGCGCATATGAGTCCAAAAATTCGCCGTCGGTGCCCAAAAGTTCGGTTATCCTATTTCTTTGATACTGAAATGCATTTCCTTGTTACGTTTTTTTCACCTAAAATCACTTTAATCCCCAAAAAACCCCCCTAACTCCCAATTTCCATGAGGATGAGAGAGGCAAAAAATAGAGTTATGGAGGTTTTTGGGAGATTAAAGTGATTTTCGGTGAATAAAAGTAATAAGGAAATGCGTTTTGGTATGAAAAAATAGGATAAATGAATTTTTAATCACCGGTGGCGAATTTTTGGACCTATCTGCGCTTTTGGTCCTTTAAAAATACTCATTTGGC	360	-199.6	GAGTCCAAAAATTCGCCGTCGGTG
	mcr-miR21	TTTCGTGCAACTATAGTGAAAGGT	Locus_2412_Transcript_1/30_Confidence_0.092_Length_1927_TTTAGATCTAGCATTACTCTAAATTGTATATATTACATACTAGATCACTACAGAGTGGGCCCTAAACATAAACAAGAATGAAGATCTTCAGATCCAAAAACTGTTAGGAAAAGTACAAACTACAGCATATATAGATATGGATCTAGCATTACTCTAAATTGTATATATTACATACTAGATCACTACAGAGTAGACCCTAAACATAAACAAGTGTGAAGATCTTCAGATCCAAAAACTGTTGGGAAAAGTACAGACTACAGCAGATATCTAGTATCAAGTTTTCCTCCTTTTTCTTTTCAAATACGGTATTGCACTAAAAGCTGTTGCAGCGTCATCTTTAGTA…	-	7/3	24	AATAATCCAACATTTCATATTTGCACAGAATAATCCCACCTTTCACTATAGTTGCATGAGACAGTCTTAGGTGGATGTCGTTACCTTCTCCATTAGATTTTAATGACGTAAAAAGAATCCAGTAAAAAGAAAAGGAAATAATAGTCAACGCCGTGTCATAAAAATCTAACAGAGAAGATAATTGCGTTCGCCCGGTATCGTTTCGTGCAACTATAGTGAAAGGTGAGATTATTCTCTGCAAATATGAAAGGTGGGATTATT	261	-122.5	TTTCACTATAGTTGCATGAGACAG
	mcr-miR22	TAAAGTTGGGATGTTCCTACC	Locus_22466_Transcript_1/2_Confidence_0.750_Length_678_ATATTTTCCTCCACCAAAAACTACCACGGCACTACTCTTCAAACCCCTTTCTTTCCCTCTATAAGATTGCTCAGAGAGAAAATAACACCATGAAATACAAAGTAGGGTGCTACTCGCCATCCTTGTCTTCGGCGCTCTAGGGTGTCCCTCCAGATTGCAGGTAGGAACATCCCGACTTTACTCACGCAGTTTGTTTTTTGTGGTTAAAGCCTTTGCCGCAGGGGTGAGTCCTCAAACGTGTCAGGGATATATGAATAAGAATTGAAAGGGGTTTGTCAAGTCCTCAAAGGCAAAATATGAATAAACCCGGTCGACAAAAATCACCCCGACCTCGAAGGCTTTAA…	-	6/7	21	TTGTCTTCGGCGCTCTAGGGTGTCCCTCCAGATTGCAGGTAGGAACATCCCGACTTTACTCACGCAGTTTGTTTTTTGTGGTTAAAGCCTTTGCCGCAGGGGTGAGTCCTCAAACGTGTCAGGGATATATGAATAAGAATTGAAAGGGGTTTGTCAAGTCCTCAAAGGCAAAATATGAATAAACCCGGTCGACAAAAATCACCCCGACCTCGAAGGCTTTAACCAGGAAAAACAAATTGCTCTTGGGGAGTAAAGTTGGGATGTTCCTACCTGTAATGGGAAGGGACACCCCTAAGGCGCTGGAGACAA	309	-172.9	TAGGAACATCCCGACTTTACT
	mcr-miR23	GGACAAATAATTTGGGACGGAGGG	Locus_879_Transcript_6/13_Confidence_0.042_Length_1231_CCAACAATAAGTTTTGCGTGACACCACCACACTTTTAGGGCGGGAGTGCAAAAGATAATTGTTGGAGTGCCCATAATACTTCCTTTAATGGATAATATGGCATGATAGCAACATATGGTGTTTGTAGTTAGTAGCTGGATGCACATTGGTGGTAGTAAATGATGACTATACACCAATTGTATCCACTTCGGGGACTGTTGTGTTCTACTTCCTCCGTGTCCAATTATTTGTCTGCTTTGTTTTATGTGGCTCAAATTTTTGTGAGTCGCAAATGTTAAAGCGGACAAATAATTTGGGACGGAGGGAGTATAACACTACAAAAACAAGCTCGAGCACAATCTTTG…	+	5/1	24	GACTGTTGTGTTCTACTTCCTCCGTGTCCAATTATTTGTCTGCTTTGTTTTATGTGGCTCAAATTTTTGTGAGTCGCAAATGTTAAAGCGGACAAATAATTTGGGACGGAGGGAGTATAACACTACA	127	-67.1	CTCCGTGTCCAATTATTTGTCTGC
	mcr-miR24	TGTGAGAGAAGGGACCATAGGTTC	Locus_3546_Transcript_9/9_Confidence_0.222_Length_1666_AATTAATAGTGACATTTTACTATCAGAGAAGGCGATAAGTCTAATACTATATAGACATATAACACCATTGTATACTCTTAAATCCTTTCGCCATATAAAAGCATATGCTCTTACTGAAACTTTAGTAAATGTAAGGAGTAACTAATAACTAAACATCCCAATTTTCTTGAAACCACAAAAGGAGGAGCAATTATTACATGGTTCGGACCAATGCTCCCTCTTTCATATAATTATAGAAATATCTTCAAATCACCCATAAAAGATATGGTAATAATATCTCATGATGTGAGAGAAGGGACCATAGGTTCGGGATCATACAATAATTTCTCAAAAAAAAAGGGCAA…	+	2/13	24	GAGCAATTATTACATGGTTCGGACCAATGCTCCCTCTTTCATATAATTATAGAAATATCTTCAAATCACCCATAAAAGATATGGTAATAATATCTCATGATGTGAGAGAAGGGACCATAGGTTCGGGATCATACAATAATTTCTC	145	-44.8	TCGGACCAATGCTCCCTCTTTCAT
